# Supplementary material for: Comparative genome analysis of Erysipelothrix rhusiopathiae isolated from domestic pigs and wild boars suggests host adaptation and selective pressure from the use of antibiotics
Source: Microb Genom. 2020 Jul 31;6(8):mgen000412. doi: 10.1099/mgen.0.000412 (PMC7641416; doi:10.1099/mgen.0.000412)
Supplement: Supplementary material 1 [file mgen-6-412-s001.xlsx]

## Sheet: Boar_27_06_2019_1415_results
High impact SNPs
Pig vs. all
Gene	Annotation	Number_pos_present_in	Number_neg_present_in	Number_pos_not_present_in	Number_neg_not_present_in	Odds_ratio	Naive_p	Benjamini_H_p
Boar vs. all
Gene	Annotation	Number_pos_present_in	Number_neg_present_in	Number_pos_not_present_in	Number_neg_not_present_in	Odds_ratio	Naive_p	Benjamini_H_p
nadD	nicotinate-nucleotide adenylyltransferase	36	41	13	65	4.39024	6.37033e-05	0.00213406
rpmE2	50S ribosomal protein L31 type B	37	45	12	61	4.17963	0.000132563	0.00296057
ERH_0280	hypothetical protein	21	17	28	89	3.92647	0.00054815	0.00918151
patA	aminotransferase A	30	34	19	72	3.34365	0.000823615	0.00967168
ERH_1125	ABC transporter, ATP-binding protein	11	54	38	52	0.278752	0.000866121	0.00967168
ERH_1256	Na+ driven multidrug efflux pump	31	37	18	69	3.21171	0.00158299	0.0151515
Pig and boar vs. all
Gene	Annotation	Number_pos_present_in	Number_neg_present_in	Number_pos_not_present_in	Number_neg_not_present_in	Odds_ratio	Naive_p	Benjamini_H_p
nadD	nicotinate-nucleotide adenylyltransferase	69	8	39	39	8.625	7.148e-08	3.63238e-06
ERH_0280	hypothetical protein	38	0	70	47	inf	1.08429e-07	3.63238e-06
ERH_1125	ABC transporter, ATP-binding protein	32	33	76	14	0.178628	3.28727e-06	7.34156e-05
ERH_1256	Na+ driven multidrug efflux pump	59	9	49	38	5.0839	4.17339e-05	0.000699042
patA	aminotransferase A	55	9	53	38	4.38155	0.000192616	0.00227349
rpmE2	50S ribosomal protein L31 type B	68	14	40	33	4.00714	0.000203596	0.00227349
dnaE	DNA polymerase III, alpha subunit	15	0	93	47	inf	0.00572595	0.0479549
Accessory genome genes/gene variants
Pig vs. all
Gene	Annotation	Number_pos_present_in	Number_neg_present_in	Number_pos_not_present_in	Number_neg_not_present_in	Odds_ratio	Naive_p	Benjamini_H_p
group_584	ABC transporter ATP-binding protein	33	94	26	2	0.0270049	3.55369e-11	1.40691e-07
group_389	hypothetical protein	37	94	22	2	0.0357834	4.64071e-09	6.51671e-06
group_878	hypothetical protein	32	90	27	6	0.0790123	8.67625e-09	6.51671e-06
group_510	hypothetical protein	16	0	43	96	inf	4.60894e-08	6.51671e-06
group_606	hypothetical protein	16	0	43	96	inf	4.60894e-08	6.51671e-06
group_1306	hypothetical protein	16	0	43	96	inf	4.60894e-08	6.51671e-06
group_1305	hypothetical protein	16	0	43	96	inf	4.60894e-08	6.51671e-06
group_1302	hypothetical protein	16	0	43	96	inf	4.60894e-08	6.51671e-06
group_1303	hypothetical protein	16	0	43	96	inf	4.60894e-08	6.51671e-06
group_764	hypothetical protein	16	0	43	96	inf	4.60894e-08	6.51671e-06
group_763	ATP-dependent Clp protease proteolytic subunit	16	0	43	96	inf	4.60894e-08	6.51671e-06
group_899	hypothetical protein	16	0	43	96	inf	4.60894e-08	6.51671e-06
group_894	hypothetical protein	16	0	43	96	inf	4.60894e-08	6.51671e-06
group_2919	hypothetical protein	16	0	43	96	inf	4.60894e-08	6.51671e-06
group_233	hypothetical protein	16	0	43	96	inf	4.60894e-08	6.51671e-06
group_1686	hypothetical protein	16	0	43	96	inf	4.60894e-08	6.51671e-06
group_680	hypothetical protein	16	0	43	96	inf	4.60894e-08	6.51671e-06
smc_2	hypothetical protein	16	0	43	96	inf	4.60894e-08	6.51671e-06
group_601	hypothetical protein	16	0	43	96	inf	4.60894e-08	6.51671e-06
group_607	hypothetical protein	16	0	43	96	inf	4.60894e-08	6.51671e-06
group_605	hypothetical protein	16	0	43	96	inf	4.60894e-08	6.51671e-06
group_1050	hypothetical protein	16	0	43	96	inf	4.60894e-08	6.51671e-06
group_508	hypothetical protein	16	0	43	96	inf	4.60894e-08	6.51671e-06
group_765	hypothetical protein	16	0	43	96	inf	4.60894e-08	6.51671e-06
group_681	hypothetical protein	16	0	43	96	inf	4.60894e-08	6.51671e-06
group_1049	hypothetical protein	16	0	43	96	inf	4.60894e-08	6.51671e-06
group_1048	methionine adenosyltransferase	16	0	43	96	inf	4.60894e-08	6.51671e-06
group_511	hypothetical protein	16	0	43	96	inf	4.60894e-08	6.51671e-06
group_1301	hypothetical protein	15	0	44	96	inf	1.46648e-07	1.6588e-05
group_762	hypothetical protein	15	0	44	96	inf	1.46648e-07	1.6588e-05
group_447	hypothetical protein	15	0	44	96	inf	1.46648e-07	1.6588e-05
group_602	hypothetical protein	15	0	44	96	inf	1.46648e-07	1.6588e-05
group_390	hypothetical protein	15	0	44	96	inf	1.46648e-07	1.6588e-05
group_604	hypothetical protein	15	0	44	96	inf	1.46648e-07	1.6588e-05
group_1688	hypothetical protein	15	0	44	96	inf	1.46648e-07	1.6588e-05
group_1510	PTS fructose transporter subunit IIC	32	87	27	9	0.122605	3.56491e-07	3.92042e-05
group_1687	hypothetical protein	14	0	45	96	inf	4.59497e-07	4.91662e-05
group_967	phosphohydrolase	35	18	24	78	6.31944	5.7227e-07	5.96215e-05
group_1511	PTS fructose transporter subunit IIC	27	10	32	86	7.25625	1.30488e-06	0.000127902
group_194	hypothetical protein	32	86	27	10	0.137812	1.30488e-06	0.000127902
group_968	phosphohydrolase	25	78	34	18	0.169683	1.32457e-06	0.000127902
group_1309	hypothetical protein	13	0	46	96	inf	1.41845e-06	0.000133706
group_1268	hypothetical protein	38	91	21	5	0.0994244	2.32259e-06	0.00021384
group_893	hypothetical protein	12	0	47	96	inf	4.3157e-06	0.000379686
group_603	hypothetical protein	12	0	47	96	inf	4.3157e-06	0.000379686
group_4619	tRNA-Asn(gtt)	36	88	23	8	0.142292	6.77681e-06	0.000583247
group_348	hypothetical protein	3	33	56	63	0.102273	1.119e-05	0.000942582
group_1695	hypothetical protein	11	0	48	96	inf	1.29471e-05	0.00106787
group_311	hypothetical protein	35	23	24	73	4.62862	1.54294e-05	0.00124663
group_1250	LPXTG cell wall anchor domain-containing protein	26	75	33	21	0.220606	2.48021e-05	0.00196383
group_47	ABC transporter ATP-binding protein	22	69	37	27	0.232667	2.647e-05	0.0020548
group_1304	hypothetical protein	10	0	49	96	inf	3.83129e-05	0.00275783
group_895	hypothetical protein	10	0	49	96	inf	3.83129e-05	0.00275783
group_1654	ATP-binding cassette domain-containing protein	10	0	49	96	inf	3.83129e-05	0.00275783
group_1288	hypothetical protein	10	0	49	96	inf	3.83129e-05	0.00275783
group_2261	hypothetical protein	15	3	44	93	10.5682	4.17359e-05	0.00295058
group_207	site-specific integrase	13	2	46	94	13.2826	7.26801e-05	0.00504808
glaA	hypothetical protein	26	73	33	23	0.248236	7.44259e-05	0.00508021
group_2263	elongation factor G	16	4	43	92	8.55814	8.52023e-05	0.00571722
group_739	hypothetical protein	48	95	11	1	0.045933	0.000107893	0.00711911
group_851	hypothetical protein	50	96	9	0	0	0.000111874	0.00714367
group_898	hypothetical protein	9	0	50	96	inf	0.000111874	0.00714367
group_1251	LPXTG cell wall anchor domain-containing protein	32	22	27	74	3.98653	0.000113971	0.00716205
group_854	beta-carotene 15,15'-monooxygenase	44	92	15	4	0.127536	0.000191167	0.00982895
Int-Tn	Transposase from transposon Tn916	15	4	44	92	7.84091	0.000191167	0.00982895
group_1675	hypothetical protein	15	4	44	92	7.84091	0.000191167	0.00982895
group_2838	hypothetical protein	15	4	44	92	7.84091	0.000191167	0.00982895
group_2837	hypothetical protein	15	4	44	92	7.84091	0.000191167	0.00982895
group_2836	hypothetical protein	15	4	44	92	7.84091	0.000191167	0.00982895
group_2839	hypothetical protein	15	4	44	92	7.84091	0.000191167	0.00982895
group_2842	hypothetical protein	15	4	44	92	7.84091	0.000191167	0.00982895
group_2260	hypothetical protein	15	4	44	92	7.84091	0.000191167	0.00982895
group_2844	hypothetical protein	15	4	44	92	7.84091	0.000191167	0.00982895
group_2840	hypothetical protein	15	4	44	92	7.84091	0.000191167	0.00982895
group_2841	hypothetical protein	15	4	44	92	7.84091	0.000191167	0.00982895
group_1041	hypothetical protein	15	4	44	92	7.84091	0.000191167	0.00982895
group_2843	hypothetical protein	15	4	44	92	7.84091	0.000191167	0.00982895
group_668	LysR family transcriptional regulator	39	87	20	9	0.201724	0.000237553	0.0120573
group_1090	aldehyde dehydrogenase family protein	49	95	10	1	0.0515789	0.000291971	0.0146318
group_4561	tRNA-His(gtg)	40	88	19	8	0.191388	0.000320253	0.0153809
group_953	VanZ family protein	51	96	8	0	0	0.000322459	0.0153809
group_1172	CBS domain-containing protein	51	96	8	0	0	0.000322459	0.0153809
group_1057	hypothetical protein	8	0	51	96	inf	0.000322459	0.0153809
group_1330	hypothetical protein	5	32	54	64	0.185185	0.000389185	0.0183427
group_2262	hypothetical protein	15	5	44	91	6.20455	0.0004185	0.0194923
group_1673	hypothetical protein	14	4	45	92	7.15556	0.000429451	0.0197697
group_1107	alpha/beta fold hydrolase	4	29	55	67	0.168025	0.000471886	0.0214735
group_248	PTS sugar transporter subunit IIC	11	2	48	94	10.7708	0.000486347	0.0216342
group_713	ABC-F family ATP-binding cassette domain-containing protein	11	2	48	94	10.7708	0.000486347	0.0216342
group_667	LysR family transcriptional regulator	18	8	41	88	4.82927	0.000648277	0.028517
group_640	hypothetical protein	9	1	50	95	17.1	0.00077392	0.0336698
group_808	hypothetical protein	44	45	15	51	3.32444	0.000806305	0.0346974
group_900	hypothetical protein	7	0	52	96	inf	0.000917769	0.0348241
group_1684	hypothetical protein	7	0	52	96	inf	0.000917769	0.0348241
group_1313	hypothetical protein	7	0	52	96	inf	0.000917769	0.0348241
group_2304	hypothetical protein	7	0	52	96	inf	0.000917769	0.0348241
group_2268	hypothetical protein	7	0	52	96	inf	0.000917769	0.0348241
group_2365	hypothetical protein	7	0	52	96	inf	0.000917769	0.0348241
group_1047	hypothetical protein	7	0	52	96	inf	0.000917769	0.0348241
group_1685	hypothetical protein	7	0	52	96	inf	0.000917769	0.0348241
group_888	heavy metal translocating P-type ATPase	26	18	33	78	3.41414	0.000938436	0.0348241
group_2232	copper chaperone	26	18	33	78	3.41414	0.000938436	0.0348241
group_1648	hypothetical protein	26	18	33	78	3.41414	0.000938436	0.0348241
group_138	hypothetical protein	33	78	26	18	0.292899	0.000938436	0.0348241
group_1322	capsule biosynthesis protein CapK	1	18	58	78	0.0747126	0.000941191	0.0348241
group_3133	EpsG family protein	1	18	58	78	0.0747126	0.000941191	0.0348241
group_3132	hypothetical protein	1	18	58	78	0.0747126	0.000941191	0.0348241
group_581	aminotransferase class I/II-fold pyridoxal phosphate-dependent enzyme	50	57	9	39	3.80117	0.00114831	0.0420939
group_2360	IS3 family transposase IS655	10	2	49	94	9.59184	0.00121236	0.043634
group_3269	hypothetical protein	10	2	49	94	9.59184	0.00121236	0.043634
group_2249	hypothetical protein	15	6	44	90	5.11364	0.00123843	0.0437764
group_1034	CDP-glycerol--poly(glycerophosphate) glycerophosphotransferase	15	6	44	90	5.11364	0.00123843	0.0437764
group_1255	glycerol-3-phosphate cytidylyltransferase	45	48	14	48	3.21429	0.00132714	0.0464969
group_1647	hypothetical protein	25	17	34	79	3.41696	0.00137782	0.0478489
group_222	ATP-grasp domain-containing protein	49	56	10	40	3.5	0.00142866	0.0487593
group_432	polysaccharide biosynthesis protein	49	56	10	40	3.5	0.00142866	0.0487593
Boar vs. all
Gene	Annotation	Number_pos_present_in	Number_neg_present_in	Number_pos_not_present_in	Number_neg_not_present_in	Odds_ratio	Naive_p	Benjamini_H_p
group_2223	hypothetical protein	40	42	9	64	6.77249	8.74836e-07	0.00346347
group_547	sugar O-acetyltransferase	39	42	10	64	5.94286	4.65673e-06	0.00790502
group_654	hypothetical protein	29	23	20	83	5.23261	7.98688e-06	0.00790502
group_1641	hypothetical protein	29	23	20	83	5.23261	7.98688e-06	0.00790502
group_2547	hypothetical protein	36	38	13	68	4.95547	1.39487e-05	0.0110446
group_104	transposase	22	13	27	93	5.82906	1.82268e-05	0.0120266
group_2181	endonuclease	20	80	29	26	0.224138	5.39753e-05	0.0194262
group_2585	PTS glucose transporter subunit IIA	29	26	20	80	4.46154	5.39753e-05	0.0194262
group_2629	endonuclease	29	26	20	80	4.46154	5.39753e-05	0.0194262
group_1245	hypothetical protein	20	80	29	26	0.224138	5.39753e-05	0.0194262
group_2709	PTS glucose transporter subunit IIA	20	80	29	26	0.224138	5.39753e-05	0.0194262
group_337	hypothetical protein	12	3	37	103	11.1351	7.1068e-05	0.0234465
group_419	hypothetical protein	25	20	24	86	4.47917	0.000101457	0.0296995
group_467	ABC-F family ATP-binding cassette domain-containing protein	16	71	33	35	0.23901	0.000105025	0.0296995
group_468	ABC-F family ATP-binding cassette domain-containing protein	34	38	15	68	4.05614	0.00012553	0.0303823
group_533	IS3 family transposase ISErh1	29	28	20	78	4.03929	0.000140899	0.0303823
group_197	hypothetical protein	29	28	20	78	4.03929	0.000140899	0.0303823
group_2783	D-2-hydroxyacid dehydrogenase	5	42	44	64	0.17316	0.00014581	0.0303823
group_2782	PTS sugar transporter subunit IIC	5	42	44	64	0.17316	0.00014581	0.0303823
group_584	ABC transporter ATP-binding protein	48	79	1	27	16.4051	0.00020125	0.0398375
group_93	IS30-like element ISErh4 family transposase	0	21	49	85	0	0.000234421	0.044194
group_875	site-specific integrase	15	7	34	99	6.2395	0.000263886	0.0474875
Pig and boar vs. all
Gene	Annotation	Number_pos_present_in	Number_neg_present_in	Number_pos_not_present_in	Number_neg_not_present_in	Odds_ratio	Naive_p	Benjamini_H_p
kdgR	Transcriptional regulator KdgR	15	29	93	18	0.100111	8.16514e-09	3.23258e-05
group_2783	D-2-hydroxyacid dehydrogenase	18	29	90	18	0.124138	7.79504e-08	0.000102869
group_2782	PTS sugar transporter subunit IIC	18	29	90	18	0.124138	7.79504e-08	0.000102869
group_808	hypothetical protein	77	12	31	35	7.24462	1.56773e-07	0.000124759
group_1266	hypothetical protein	46	41	62	6	0.108576	1.57563e-07	0.000124759
group_2297	hypothetical protein	1	13	107	34	0.0244428	5.36764e-07	0.000354175
group_220	hypothetical protein	15	25	93	22	0.141935	7.78443e-07	0.000440265
group_2547	hypothetical protein	65	9	43	38	6.38243	1.96929e-06	0.0008071
group_638	hypothetical protein	85	18	23	29	5.95411	2.10301e-06	0.0008071
group_878	hypothetical protein	75	47	33	0	0	2.1413e-06	0.0008071
group_1234	MmcQ/YjbR family DNA-binding protein	51	41	57	6	0.130937	2.24251e-06	0.0008071
group_2549	hypothetical protein	59	7	49	40	6.88047	2.97287e-06	0.000980799
group_467	ABC-F family ATP-binding cassette domain-containing protein	48	39	60	8	0.164103	7.68511e-06	0.00204357
group_2223	hypothetical protein	70	12	38	35	5.37281	8.72865e-06	0.00204357
group_2181	endonuclease	58	42	50	5	0.138095	9.80749e-06	0.00204357
group_2585	PTS glucose transporter subunit IIA	50	5	58	42	7.24138	9.80749e-06	0.00204357
group_2629	endonuclease	50	5	58	42	7.24138	9.80749e-06	0.00204357
group_1245	hypothetical protein	58	42	50	5	0.138095	9.80749e-06	0.00204357
group_2709	PTS glucose transporter subunit IIA	58	42	50	5	0.138095	9.80749e-06	0.00204357
group_44	ABC transporter ATP-binding protein	2	12	106	35	0.0550314	1.09685e-05	0.00217121
group_1235	MmcQ/YjbR family DNA-binding protein	56	7	52	40	6.15385	1.40172e-05	0.00264257
group_2436	hypothetical protein	1	10	107	37	0.0345794	2.66763e-05	0.00461735
group_1026	ATP-binding cassette domain-containing protein	57	41	51	6	0.163558	2.68247e-05	0.00461735
group_2293	hypothetical protein	2	11	106	36	0.0617496	3.72961e-05	0.00597287
group_654	hypothetical protein	47	5	61	42	6.47213	3.92257e-05	0.00597287
group_1641	hypothetical protein	47	5	61	42	6.47213	3.92257e-05	0.00597287
group_468	ABC-F family ATP-binding cassette domain-containing protein	62	10	46	37	4.98696	4.31236e-05	0.00632319
group_1013	hypothetical protein	90	24	18	23	4.79167	5.72029e-05	0.00808808
group_250	bacteriocin transporter	51	38	57	9	0.211911	9.08531e-05	0.012403
group_1515	plasmid pRiA4b ORF-3 family protein	65	12	43	35	4.40891	9.92504e-05	0.0130977
group_971	dihydrofolate reductase	57	40	51	7	0.195588	0.000122027	0.0155841
group_2294	hypothetical protein	3	11	105	36	0.0935065	0.000133831	0.016052
group_2298	hypothetical protein	3	11	105	36	0.0935065	0.000133831	0.016052
group_533	IS3 family transposase ISErh1	50	7	58	40	4.92611	0.00014191	0.016052
group_197	hypothetical protein	50	7	58	40	4.92611	0.00014191	0.016052
group_810	hypothetical protein	13	19	95	28	0.201662	0.000153904	0.0169251
group_324	lacto-N-biosidase	0	7	108	40	0	0.000169192	0.0181036
group_2991	hypothetical protein	7	14	101	33	0.163366	0.000237008	0.0236177
group_2976	hypothetical protein	7	14	101	33	0.163366	0.000237008	0.0236177
group_547	sugar O-acetyltransferase	67	14	41	33	3.85192	0.000243878	0.0236177
group_275	IS3 family transposase ISErh1	49	7	59	40	4.74576	0.000244589	0.0236177
group_885	hypothetical protein	1	8	107	39	0.0455607	0.000314494	0.0289974
group_972	dihydrofolate reductase	51	8	57	39	4.36184	0.00031495	0.0289974
group_4618	tRNA-Asn(gtt)	39	4	69	43	6.07609	0.000348707	0.0313757
group_519	IS3 family transposase ISFnu6	4	11	104	36	0.125874	0.000385437	0.0339099
group_349	histidine kinase	105	37	3	10	9.45946	0.00040778	0.0350957
group_584	ABC transporter ATP-binding protein	81	46	27	1	0.0652174	0.000422071	0.0355528
group_2249	hypothetical protein	21	0	87	47	inf	0.000498534	0.0402795
group_1034	CDP-glycerol--poly(glycerophosphate) glycerophosphotransferase	21	0	87	47	inf	0.000498534	0.0402795

## Sheet: Blad1
Isolate_ID	Host	Country	Reduced_set	lsa( E ) + lnu( B )	tet(M)	IS_serotype
984385	Pig	Denmark	1	0	0	2
7661685	Pig	Denmark	0	NA	NA	NA
31133185	Pig	Denmark	0	NA	NA	NA
32222885	Pig	Denmark	1	0	0	2
61563385	Pig	Denmark	1	0	0	2
67136685	Pig	Denmark	0	NA	NA	NA
79991385	Pig	Denmark	1	0	0	2
85110785	Pig	Denmark	0	NA	NA	NA
89128085	Pig	Denmark	0	NA	NA	NA
105532285	Pig	Denmark	1	0	0	2
105558085	Pig	Denmark	0	NA	NA	NA
145653485	Pig	Denmark	1	0	0	2
952160885	Pig	Denmark	0	NA	NA	NA
2267176385	Pig	Denmark	0	NA	NA	NA
07BKT12931	Pig	Sweden	1	0	0	NT
09BKT105651	Pig	Sweden	1	0	0	2
10BKT10504	Pig	Sweden	1	0	0	1a
10BKT65756	Pig	Sweden	0	NA	NA	NA
13PAT1526	Pig	Sweden	1	0	0	2
16BKT030999	Pig	Denmark	0	NA	NA	NA
16BKT031000	Pig	Denmark	0	NA	NA	NA
16BKT031001	Pig	Denmark	0	NA	NA	NA
16BKT031003	Pig	Denmark	1	0	0	NT
16BKT031005	Pig	Denmark	1	0	1	NT
16BKT031006	Pig	Denmark	0	NA	NA	NA
16BKT031010	Pig	Denmark	0	NA	NA	NA
16BKT031011	Pig	Denmark	1	0	0	NT
16BKT031012	Pig	Denmark	1	0	0	NT
16BKT031013	Pig	Denmark	1	1	0	5
16BKT031014	Pig	Denmark	0	NA	NA	NA
16BKT031015	Pig	Denmark	1	0	0	1a
16BKT31008	Pig	Denmark	0	NA	NA	NA
16BKT31009	Pig	Denmark	1	1	0	NT
17ALD3029	Pig	Sweden	1	0	0	5
17ALD3030	Pig	Sweden	1	0	0	NT
17ALD3032	Pig	Sweden	1	0	0	NT
17ALD3039	Wild_boar	Sweden	0	NA	NA	NA
17ALD4463	Wild_boar	Sweden	1	0	0	2
17ALD5343	Pig	Sweden	1	0	0	NT
17ALD5532	Pig	Sweden	0	NA	NA	NA
17ALD5533	Pig	Sweden	1	0	0	NT
17ALD7489	Wild_boar	Sweden	0	NA	NA	NA
17MIK0642311	Pig	Italy	1	0	1	NT
17MIK0642321	Pig	Italy	1	0	0	5
17MIK0642331	Pig	Italy	1	0	0	NT
17MIK0642341	Pig	Italy	1	0	1	2
17MIK0642351	Pig	Italy	1	0	1	2
17MIK0642361	Pig	Italy	1	1	1	2
17MIK0642371	Pig	Italy	0	NA	NA	NA
17MIK0642381	Pig	Italy	1	0	0	NT
17MIK0642391	Pig	Italy	1	0	0	NT
18ALD1327	Wild_boar	Sweden	0	NA	NA	NA
18ALD1329	Wild_boar	Sweden	1	0	0	NT
18ALD1417	Wild_boar	Sweden	1	0	0	NT
18ALD1755	Wild_boar	Sweden	0	NA	NA	NA
18ALD1766	Wild_boar	Sweden	1	0	0	NT
18ALD1822	Wild_boar	Sweden	1	0	0	NT
18ALD1824	Wild_boar	Sweden	1	0	0	NT
18ALD1830	Wild_boar	Sweden	1	0	0	2
18ALD1859	Wild_boar	Sweden	1	0	0	1b
18ALD1915	Wild_boar	Sweden	1	0	0	NT
18ALD1924	Wild_boar	Sweden	1	0	0	5
18ALD2056	Wild_boar	Sweden	1	0	0	2
18ALD2127	Wild_boar	Sweden	1	0	0	1b
18ALD2129	Wild_boar	Sweden	1	0	0	2
18ALD2184	Wild_boar	Sweden	1	0	0	5
18ALD2208	Wild_boar	Sweden	1	0	0	NT
18ALD2215	Wild_boar	Sweden	1	0	0	NT
18ALD642	Wild_boar	Sweden	1	0	0	2
18ALD650	Wild_boar	Sweden	1	0	0	NT
18ALD654	Wild_boar	Sweden	1	0	0	NT
18ALD656	Wild_boar	Sweden	1	0	0	2
18ALD660	Wild_boar	Sweden	1	0	0	NT
18ALD662	Wild_boar	Sweden	1	0	0	NT
18ALD664	Wild_boar	Sweden	0	NA	NA	NA
18ALD715	Wild_boar	Sweden	1	0	0	NT
B107783	Pig	Sweden	1	0	0	2
B1565401	Pig	Sweden	1	0	0	2
B182998	Pig	Sweden	1	0	0	1a
B186299	Pig	Sweden	1	0	0	NT
B23586	Pig	Sweden	1	0	0	2
B245486	Pig	Sweden	1	0	0	1b
B276001	Pig	Sweden	1	0	0	2
B295083	Pig	Sweden	1	0	0	2
B311001	Pig	Sweden	1	0	0	2
B324985	Pig	Sweden	1	0	0	NT
B395182	Pig	Sweden	1	0	0	2
B54187	Pig	Sweden	1	0	0	2
B78487	Pig	Sweden	1	0	0	2
B80885	Pig	Sweden	1	0	0	NT
B8498	Pig	Sweden	1	0	0	NT
B89903	Pig	Sweden	1	0	0	1b
B97703	Pig	Sweden	0	NA	NA	NA
Bd307186	Pig	Sweden	0	NA	NA	NA
Bd389884	Pig	Sweden	0	NA	NA	NA
Bd458885	Pig	Sweden	0	NA	NA	NA
Bd461185	Pig	Sweden	1	0	0	NT
Bd53587	Pig	Sweden	1	0	0	2
Bd6302	Pig	Sweden	0	NA	NA	NA
Bd83999	Pig	Sweden	1	0	0	2
I10	Wild_boar	Italy	1	0	1	2
I11	Wild_boar	Italy	0	NA	NA	NA
I12	Wild_boar	Italy	1	0	0	5
I20	Wild_boar	Italy	1	0	0	2
I21	Wild_boar	Italy	0	NA	NA	NA
I24	Wild_boar	Italy	1	0	0	2
I26	Wild_boar	Italy	1	0	0	5
I27	Wild_boar	Italy	1	0	0	5
I28	Wild_boar	Italy	1	0	0	2
I29	Wild_boar	Italy	0	NA	NA	NA
I31	Wild_boar	Italy	0	NA	NA	NA
I33	Wild_boar	Italy	0	NA	NA	NA
I35	Wild_boar	Italy	1	0	0	2
I36	Wild_boar	Italy	0	NA	NA	NA
I37	Wild_boar	Italy	0	NA	NA	NA
I39	Wild_boar	Italy	1	0	0	NT
I40	Wild_boar	Italy	0	NA	NA	NA
I42	Wild_boar	Italy	0	NA	NA	NA
I43	Wild_boar	Italy	1	0	0	NT
I47	Wild_boar	Italy	1	0	0	5
I48	Wild_boar	Italy	1	0	0	NT
I49	Wild_boar	Italy	0	NA	NA	NA
I51	Wild_boar	Italy	1	0	1	5
I52	Wild_boar	Italy	0	NA	NA	NA
I61	Wild_boar	Italy	0	NA	NA	NA
I68	Wild_boar	Italy	1	0	0	NT
I70	Wild_boar	Italy	1	0	0	2
I71	Wild_boar	Italy	0	NA	NA	NA
I72	Wild_boar	Italy	0	NA	NA	NA
I74	Wild_boar	Italy	1	0	1	1b
I75	Wild_boar	Italy	0	NA	NA	NA
I76	Wild_boar	Italy	1	0	0	NT
I77	Wild_boar	Italy	1	0	0	2
I79	Wild_boar	Italy	0	NA	NA	NA
I80	Wild_boar	Italy	1	0	0	5
I82	Wild_boar	Italy	1	0	0	2
I83	Wild_boar	Italy	1	0	0	2
I85	Wild_boar	Italy	1	0	0	NT
I86	Wild_boar	Italy	0	NA	NA	NA
I88	Wild_boar	Italy	1	0	0	5
I89	Wild_boar	Italy	0	NA	NA	NA
I9	Wild_boar	Italy	1	0	0	NT
I90	Wild_boar	Italy	1	0	0	2
SRR2085518	Pig	Other	1	1	1	2
SRR2085520	Pig	Other	1	1	1	2
SRR2085522	Pig	Other	1	1	1	1b
SRR2085524	Pig	Other	1	1	1	NT
SRR2085525	Pig	Other	1	1	1	1b
SRR2085529	Pig	Other	1	0	1	1b
SRR2085573	Pig	Other	1	0	1	1b
SRR2085574	Pig	Other	1	0	1	1b
SRR2085576	Pig	Other	1	0	1	2
SRR2085577	Pig	Other	1	1	1	2
SRR2085593	Pig	Other	1	1	1	1b
